# Supplementary material for: Quantification of Oligonucleotides Using Tandem Mass Spectrometry with Isobaric Internal Standards
Source: Int J Mol Sci. 2023 Sep 28;24(19):14691. doi: 10.3390/ijms241914691 (PMC10573027; doi:10.3390/ijms241914691)
Supplement: Supplementary file 1 [file ijms-24-14691-s001.zip]

Archive with 1 entries (1 files):
- ijms-2606832-supplementary.pdf
